# Supplementary material for: Frailty in Wild-Type Transthyretin Cardiac Amyloidosis: The Tip of the Iceberg
Source: J Clin Med. 2021 Jul 31;10(15):3415. doi: 10.3390/jcm10153415 (PMC8348590; doi:10.3390/jcm10153415)
Supplement: Supplementary file 1 [file jcm-10-03415-s001.zip]

Archive with 1 entries (1 files):
- jcm-1308472-supplementary.pdf
